# Supplementary material for: Morphological Differences in Pinus strobiformis Across Latitudinal and Elevational Gradients
Source: Front Plant Sci. 2020 Oct 22;11:559697. doi: 10.3389/fpls.2020.559697 (PMC7642095; doi:10.3389/fpls.2020.559697)
Supplement: Supplementary file 2 [file Table_2.XLSX]

## Sheet: Data
Plot ID	Slope	Aspect	AspectCos	Lat	Long	Elevation	DBH	Height	HBLC	Crown_length	WPBR	Cone_Length	Cone_Width	Angle_cone	Top_angle_scale	Top_lenght_scale	Top_width_scale	Bot_angle_scale	Bot_length_scale	Bot_width_scale	Reg_strob	Pres_Ribes	Cupressus	Plumholtzii	Parizonica	Pcooperi	Pdurangensis	Pengelmannii	Pleiophylla	Ppseudostrobus	Pstrobiformis	Pteocote	Quercusfulva	Quercussideroxyla	Pseudotsugamenziesii	Pinusponderosa	Piceapungens	Populustremuloides	Quercusgambelii	Abiesconcolor	Arctostaphylospungens	Juniperusdeppeana	Arbutusxalapensis	Castillejaangustifolia	Filicopsida	Quercusberberidifolia	Holodiscusdiscolor	Berberisaquifolium	Robinianeomexicana
ADP	13.6	23.8	0.91496	24.4028	105.862	2677	31.76	15.76	4.82	10.94	0	24.1747	9.18533	15.1333	20.6222	36.0156	25.8933	17.9667	37.3556	24.4911	1	0	0	0	0	0	1	0	0	0	1	1	0	0	0	0	0	0	0	0	0	1	1	0	0	0	0	0	0
EVA	14.2	24.85	0.907411	24.431	105.715	2488	37.42	15.76	4.56	11.2	0	18.544	7.91333	14.56	13.3556	32.8378	25.2711	12.4222	32.7222	23.6667	1	0	0	0	0	1	0	0	1	0	1	1	0	0	0	0	0	0	0	0	0	0	0	0	0	0	0	0	0
TAA	41.8	73.15	0.289867	24.199	105.459	2361	41.64	16.64	4.82	11.82	0	19.4733	8.19733	12.28	17.5556	33.1911	24.8578	16.4889	34.8911	22.2378	1	0	0	0	0	1	0	0	1	0	1	0	0	0	0	0	0	0	0	0	0	0	1	0	0	0	0	0	0
LAS	14.6	25.55	0.902209	24.9859	105.899	2526	31.04	13.02	3.66	9.36	0	21.0907	8.832	10.4267	15.8222	37.5489	24.6533	13.8222	38.0756	23.1778	1	0	0	0	0	1	0	0	0	0	1	1	0	0	0	0	0	0	0	0	1	0	0	0	0	0	0	0	0
THS	36.4	63.7	0.443071	25.115	106.168	2394	41.5	18.36	7.04	11.32	0	25.344	9.00667	9.21333	19.0889	35.4644	27.1244	18.6444	35.6	24.4244	1	0	0	0	0	0	0	0	1	0	1	1	0	0	0	0	0	0	0	0	1	0	1	0	0	0	0	0	0
VAS	31.5	55.125	0.571788	25.1261	106.361	2388	64.5	18.4	5.625	12.775	0	23.455	9.67833	15.3	22.4444	39.4806	29.7944	19.9306	38.3222	25.4194	1	0	0	0	0	0	1	0	1	0	1	1	0	0	0	0	0	0	0	0	0	1	0	0	0	0	0	0	0
ZAT	36.7	64.225	0.434838	25.3315	106.072	2483	41.02	21.32	8.14	13.18	0	24.408	9.39333	15.8933	21.3778	37.2067	25.5778	20.5556	37.5133	23.6533	1	0	0	0	1	0	0	0	1	0	1	0	0	0	0	0	0	0	0	0	0	0	1	0	0	0	0	0	0
BOR	1.75	3.0625	0.998572	23.7728	105.723	2709	45.8	17.575	2.4	15.175	0	23.85	9.09333	20.9667	19.3889	37.5667	23.9083	19.9167	38.075	23.0917	0	0	0	0	0	1	1	0	0	0	0	0	0	0	0	0	0	0	0	0	0	1	0	0	0	0	0	0	0
BRI	21.2	37.1	0.797584	23.671	105.45	2754	45.86	21.4	8.38	13.02	0	22.4293	9.056	16.7333	16.8667	35.8844	26.42	15.0667	35.6289	23.0356	1	1	0	0	0	1	0	0	0	0	0	0	0	0	0	0	0	0	0	0	0	0	1	0	0	0	0	0	0
FLO	27.6	48.3	0.66523	23.5618	104.715	2729	30.4	15.42	4.7	10.72	0	19.3787	8.40933	9.77333	15.6	35.2422	24.98	13.9778	34.3844	22.8867	0	0	0	0	0	1	1	0	0	0	0	0	0	0	0	0	0	0	0	0	1	0	0	0	0	0	0	0	0
COS	6.25	10.9375	0.981835	23.7088	105.572	2466	41.525	20	9.9	10.1	0	22.8917	9.31667	15.7833	12.1111	40.2583	26.2111	11.4444	38.3944	24.0472	0	0	0	0	0	1	0	0	0	0	0	0	0	0	0	0	0	0	0	0	0	1	0	0	0	0	0	0	0
SAL	42	73.5	0.284015	23.7491	105.385	2581	58.7	19.2	4.9	14.3	0	21.1674	9.31448	16.821	18.8889	38.8778	26.4822	16.2444	38.72	24.72	1	0	0	0	0	1	0	0	1	0	0	1	0	0	0	0	0	0	0	0	0	1	0	0	0	0	0	0	0
BAJ	38.74	22.2	0.925871	27.7492	106.882	2367	36.76	15.26	6.44	8.82	0	18.4987	7.24667	13.245	15.1556	32.4222	23.66	14	31.8444	21.1622	1	0	1	0	0	0	0	1	1	0	0	0	0	0	0	0	0	0	0	0	0	0	0	0	0	0	0	0	0
PRE	60.2	33.38	0.83504	28.0827	107.586	2466	38.72	15.8	4.96	10.84	0	22.8	8.17758	17.383	19.0667	34.3933	26.3889	17.8444	33.8	23.8178	1	1	1	0	1	0	1	0	0	0	0	0	0	0	0	0	0	0	0	0	0	0	1	0	0	0	0	0	0
CAP	48.5	32.54	0.843016	27.8005	107.632	2429	27.22	12.3	3.19	9.11	0	19.1787	8.14933	14.9867	14.8444	36.36	27.6156	12.9111	37.1	25.28	1	1	0	0	1	0	0	0	0	0	1	0	0	0	0	0	0	0	0	0	1	0	0	0	0	0	0	0	0
SRA	29.72	17.36	0.954449	27.5087	107.898	2371	25.4	15.54	4.464	11.076	0	20.3151	8.01752	14.7	12.8667	34.4089	24.2089	11.8	34.2467	23.7778	1	0	0	1	1	0	1	0	0	0	0	0	0	0	0	0	0	0	0	0	1	0	0	0	0	0	0	0	0
ARR	21.42	13.18	0.973659	28.01	107.673	2371	33.28	18.74	5.7	13.04	0	22.0227	8.344	14.2933	18.1556	37.5022	27.2267	17.6444	37.9111	24.3133	1	0	0	1	1	0	0	0	0	0	0	0	0	1	0	0	0	0	0	0	1	0	0	0	0	0	0	0	0
LLN	31.84	19.06	0.945177	28.1695	108.173	2371	36.9	17.64	5.04	12.6	0	19.6587	7.744	8.34667	18.0889	31.8378	24.3711	16.8222	33.7267	23.9556	1	1	0	1	1	0	0	0	0	0	0	0	0	1	0	0	0	0	0	0	1	0	0	0	0	0	0	0	0
LCA	40.06	12.18	0.97749	28.4421	107.969	2371	40.06	19	5.26	13.74	0	21.7453	7.58133	16.1333	16.6889	31.3156	23.54	18.1333	30.8	24.6489	1	0	0	1	1	0	0	0	0	0	0	0	0	1	0	0	0	0	0	0	1	0	0	0	0	0	0	0	0
MLC	13.18	8.66	0.988599	28.331	109.029	2106	34.08	16.16	9.06	7.1	0	21.0973	7.932	15.8533	20.9556	32.0889	24.6044	22.0222	33.7644	25.3644	1	0	0	0	0	0	0	0	0	1	0	0	0	1	0	0	0	0	0	0	1	0	0	0	0	0	0	0	0
CDY	4.86667	3.1	0.998537	28.5675	108.147	2418	63.9	20.1667	8.2	11.9667	0	24.4191	9.34137	15.0632	20.7407	41.9704	27.1667	21.2963	40.7111	24.5926	1	0	0	0	1	0	0	0	0	0	0	0	0	0	0	0	0	0	0	0	0	0	0	0	0	0	0	0	0
LMP	33.88	20.64	0.935814	27.5589	107.535	2356	30.36	13.96	5.68	8.28	0	22.98	8.20467	14.0067	18.0444	36.9867	26.5467	17.2667	37.7756	24.8311	1	0	0	1	1	0	0	0	0	0	0	0	0	0	0	0	0	0	0	0	1	1	1	0	0	0	0	0	0
ACO	38.46	23.14	0.919547	29.3113	108.167	2318	43.38	21.36	8.58	12.78	0	20.9627	7.89133	15.02	23.6222	37.6267	24.9956	22.4222	37.8889	22.6267	1	1	0	0	1	0	0	0	0	0	1	0	0	1	0	0	0	0	0	0	1	1	1	0	0	0	0	0	0
ELA	28.82	17.84	0.951916	29.6986	108.261	2303	28.12	12.68	4.24	8.44	0	17.0507	7.216	10.8533	21.7778	33.2422	24.1911	20.7111	32.7467	21.2978	1	0	0	0	1	0	0	0	0	0	0	0	0	0	0	0	0	0	0	0	0	0	0	0	0	0	0	0	0
RNE	48.28	28.24	0.880973	29.5737	108.439	2036	22.44	13.58	4.28	9.3	0	18.2634	7.09618	10.0433	17.4	30.9311	21.68	16.5333	28.9533	21.8333	1	1	0	0	0	0	0	1	0	0	1	0	0	0	0	0	0	0	0	0	0	0	0	0	0	0	0	0	0
LBR	26.32	16.28	0.959903	29.1409	108.18	2389	30.02	15.68	6.84	8.84	0	19.7333	7.47867	15.0533	18.5556	32.7689	23.7422	17.2222	30.5311	21.5244	1	0	0	0	0	0	1	1	0	0	0	0	0	0	0	0	0	0	0	0	0	0	0	0	0	0	0	0	0
PIL	20.66	20.98	0.933705	26.3044	106.421	2793	25.783	14.26	4.42	9.84	0	22.8573	9.128	10.6933	18.0889	38.1378	25.7111	17.8667	38.0889	25.6044	1	0	0	0	1	0	0	0	0	0	1	0	0	1	0	0	0	0	0	0	1	1	1	0	0	0	0	0	0
RAG	18.18	9.96	0.984929	26.5457	106.318	2572	20.6901	11.76	2.42	9.34	0	20.5507	7.99	10.36	18.7556	34.0467	23.0156	17.3333	32.4844	22.3844	1	0	0	1	1	0	0	0	0	0	0	0	0	1	0	0	0	0	0	0	1	1	1	0	0	0	0	0	0
LLJ	14.36	8.02	0.990219	26.4939	106.48	2692	34.441	16.94	3.22	13.72	0	22.8133	8.33233	19.44	19.5333	33.8578	26.0556	20.3556	32.5511	25.2156	1	0	0	0	1	0	1	0	0	0	0	0	0	1	0	0	0	0	0	0	1	1	0	0	1	0	0	0	0
SPC	22.66	12.7	0.975535	26.1745	106.608	2679	30.9396	14.2	3.48	10.72	0	21.4533	8.84533	13.48	19.0889	33.8556	25.3822	19.0222	33.4444	24.9444	1	0	0	0	1	0	0	0	0	0	0	0	0	0	0	0	0	0	0	0	0	0	0	0	0	0	0	0	0
BLO	9.28	5.36	0.995627	26.0201	106.76	2624	33.0405	16.12	3.7	12.42	0	24.8973	8.52667	16.7333	20.6889	34.3933	27.4289	19.8444	34.4089	25.0756	0	1	0	0	1	0	1	0	0	0	0	0	0	1	0	0	0	0	0	0	0	0	0	0	0	0	0	0	0
EPO	7.1	3.9	0.997684	26.0736	106.978	2592	38.0698	18.54	6.94	11.6	0	26.3707	8.904	20.3467	16.3556	35.98	27.0444	15.5111	35.1489	27.6	1	0	0	0	1	0	0	0	0	0	1	0	0	1	0	0	0	0	0	0	1	1	1	0	0	0	0	0	0
EDT	11.52	6.56	0.993453	25.4631	106.942	2415	34.8867	18.2	3.98	14.22	0	25.771	8.448	17.8367	16.3556	32.0044	21.5578	16.2889	31.9267	22.7044	1	0	0	0	1	0	1	0	0	0	0	0	0	1	0	0	0	0	0	0	1	1	1	0	0	0	0	0	0
RCH	50.225	26.3	0.896486	26.8249	106.789	2344	38.4358	20	5.575	14.425	0	23.5077	8.47726	18.1333	14.5	33.45	26.0167	15.5	34.1111	25.1167	1	0	0	0	1	0	0	0	1	0	0	0	0	1	0	0	0	0	0	0	1	1	0	0	1	0	0	0	0
EAB	20.72	11.62	0.979505	27.2999	107.527	2248	43.0354	15.9	5.26	10.64	0	23.1653	7.86267	14.48	18.3556	34.1133	23.1222	17.0444	32.8556	22.2722	1	0	0	1	0	0	0	1	0	0	0	0	1	0	0	0	0	0	0	0	1	1	0	0	1	0	0	0	0
LAG	28.74	16.02	0.961165	27.1392	107.333	2331	29.2208	13.28	4.18	9.1	0	20.5364	7.43867	17.41	20.2667	33.0511	21.9844	18.8667	32.1911	20.6489	1	0	0	0	0	0	1	1	0	0	0	0	1	0	0	0	0	0	0	0	1	1	1	0	0	0	0	0	0
PRR	11.48	6.5	0.993572	27.0297	107.157	2366	48.7013	16.46	3.06	13.4	0	22.4667	8.32267	16.4267	17.6667	34.1556	26.4844	17.1556	33.2578	25.8489	1	0	0	0	1	0	1	0	0	0	0	0	1	0	0	0	0	0	0	0	1	1	1	0	0	0	0	0	0
RVV	24.48	13.6	0.971961	26.9329	107.411	2225	35.6506	18.14	4.24	13.9	0	20.7385	7.96697	11.4051	17.0222	33.0422	24.9467	16.2222	32.7844	25.3911	1	0	0	0	1	0	1	0	0	0	0	0	0	1	0	0	0	0	0	0	1	1	0	0	1	0	0	0	0
CAB	22.52	12.5	0.976296	26.7572	107.279	2547	36.0963	15.44	4.42	11.02	0	24.1893	8.91733	14.48	20.5333	39.3556	26.1133	19.7556	38.7556	26.9711	1	0	0	0	1	0	1	0	0	0	0	0	1	0	0	0	0	0	0	0	1	1	1	0	0	0	0	0	0
DRK	43	250	-0.34202	33.2519	105.701	2245.94	34.72	13.86	2.34	11.52	0	13.894	6.494	6.93333	12.8667	30.3556	26.4667	11.6444	30.8444	21.2444	1	0	0	0	0	0	0	0	0	0	1	0	0	0	1	1	0	0	0	0	0	0	0	0	0	0	0	0	0
SNO	27.125	37	0.798636	33.2499	105.596	2434.23	51.975	17.2	3.175	14.025	0	10.3225	4.92917	27.4983	5.80556	24.2778	18.6667	3.66667	24.7778	15.6111	1	1	0	0	0	0	0	0	0	0	1	0	0	0	0	1	0	0	1	0	0	0	0	0	0	0	0	0	0
RED	21.6	82	0.139173	33.7046	109.179	2441.62	33.18	15.142	2.74	12.402	0	15.924	6.898	13.4	15.2889	32.4667	25.3778	13.9333	31.9556	21.5111	1	0	0	0	0	0	0	0	0	0	1	0	0	0	0	1	0	0	1	0	0	0	0	0	0	0	0	0	0
MUD	38.2	266.6	-0.0593064	33.1594	105.679	2436.95	36.7	14.32	3.56	10.76	0	13.4682	6.48778	16.8667	10.8889	33.4667	26.5778	9.97778	34.2889	22.1111	1	1	0	0	0	0	0	0	0	0	1	0	0	0	1	1	0	0	0	0	0	0	0	0	0	0	0	0	0
SIX	24	115	-0.422618	32.9727	105.584	2397.03	32.45	18.45	3.9	14.55	0	13.1	6.025	13.8333	9.22222	30.6111	22.7222	9.44444	31.4444	19.0556	1	0	0	0	0	0	0	0	0	0	1	0	0	0	1	1	0	0	0	0	0	0	0	0	0	0	0	0	0
GRP	26.8571	233.143	-0.599822	34.1124	109.579	3022.66	53.1429	11.8	0.978571	10.8214	0	15.9243	7.01857	11.8333	14.4603	33.873	29.127	14.1508	33.9603	26.4484	1	1	0	0	0	0	0	0	0	0	1	0	0	0	0	0	1	1	0	0	0	0	0	0	0	0	0	0	0
HIG	68.3333	243.667	-0.443593	35.4052	111.844	2997.17	37.3333	12.3333	1.66667	10.6667	0.666667	10.7069	5.89141	34.67	2.62963	25.6296	21.2963	2	26.5556	18.7037	1	1	0	0	0	0	0	0	0	0	1	0	0	0	1	0	0	1	0	0	0	0	0	0	0	0	0	0	0
SCR	51.8	108.4	-0.315649	32.449	110.784	2627.1	42.14	15.02	1.96	13.06	0	15.5911	6.76044	16.132	7.66667	30.8889	24.8667	7.77778	31.5333	20	0	0	0	0	0	0	0	0	0	0	1	0	0	0	1	1	0	0	0	0	0	0	0	0	0	1	0	0	0
EAG	26.1667	115	-0.422618	33.3935	105.734	2407.41	43.9	18.2667	4.66667	13.6	0	9.09556	4.34444	32.5533	7.96296	22.6667	15.4074	7.7037	22.8148	14.1481	0	0	0	0	0	0	0	0	0	0	1	0	0	0	1	1	0	0	0	0	0	0	0	0	0	0	0	0	0
BEE	44.9	316	0.71934	33.0103	105.614	2423.54	42.71	19.44	4.74	14.7	0.8	11.0467	5.032	28.4	9.44444	24.8889	17.6889	7.51111	25.0889	15.8667	1	0	0	0	0	0	0	0	0	0	1	0	0	0	1	1	0	0	0	0	0	0	0	0	0	0	1	0	0
SBI	16.4	287.8	0.305695	32.4138	110.72	2554.86	52.82	21.2	5.22	15.98	0.2	15.2287	6.861	14.218	9.46667	30.7778	25.8889	8.13333	31.5111	21.5778	0	0	0	0	0	0	0	0	0	0	1	0	0	0	1	1	0	0	0	0	0	0	0	0	1	0	0	0	0
MLF	27	181.5	-0.999657	35.3627	111.756	2699.73	44.2	12.35	0.4	11.95	0	13.0561	5.42576	21.67	2.83333	25.3889	20.2222	3.16667	24.8333	17.5	1	1	0	0	0	0	0	0	0	0	1	0	0	0	0	1	0	1	0	0	0	0	0	0	0	0	0	0	0
BRA	28.75	191.5	-0.979925	32.9781	105.715	2701.23	46.6	21.725	5.65	16.075	0	13.815	6.08667	22.3325	6.25	27.5556	24.1667	6.80556	27.9167	21.1389	1	0	0	0	0	0	0	0	0	0	1	0	0	0	1	0	0	0	0	1	0	0	0	0	0	0	0	0	1
ATH	26.875	158.625	-0.931215	35.3847	111.676	2702.67	49.325	17.6375	3.2	14.4375	0	11.5484	5.82188	29.2075	5.36111	26.2222	20.2639	6.31944	27.125	18.7083	1	0	0	0	0	0	0	0	0	0	1	0	0	0	1	1	0	0	0	0	0	0	0	0	0	0	0	0.625	0
LON	37	229.5	-0.649448	32.6809	105.639	2546.34	57.425	22.95	5.3	17.65	0.25	12.8633	5.31167	32.75	10.4167	27.5833	21.0556	9.30556	27.9444	18.3333	1	1	0	0	0	0	0	0	0	0	1	0	0	0	1	0	0	0	0	1	0	0	0	0	0	0	0	0	0
ONI	42	138	-0.743145	31.9259	109.26	2359.26	34.5	19.2333	3.53333	15.7	0	12.1749	5.63654	27.8322	12.963	25.2963	20.7407	14.5185	26.8519	16.1481	0	0	0	0	0	0	0	0	0	0	1	0	0	0	1	1	0	0	0	0	0	0	0	0	0	0	0	0	0
MUS	36.75	194.25	-0.969231	33.0505	105.647	2512.21	24.675	10.875	2.225	8.65	0	11.8533	5.42	21.48	8.55556	25.1667	20.4167	7.30556	24.9167	18.1667	1	0	0	0	0	0	0	0	0	0	0	0	0	0	1	1	0	0	0	1	0	0	0	0	0	0	0	0	0
SIG	52	137	-0.731354	32.9264	108.165	2471.18	50.65	22.3	8.575	13.725	0	11.1857	4.88714	25.4975	9.72222	23.0833	19.4167	9.58333	23.8611	16.1667	1	0	0	0	0	0	0	0	0	0	0	0	0	0	1	1	0	1	0	0	0	0	0	0	0	0	0	0	0
SIT	37.7	208.6	-0.877983	35.3473	112.01	2745.29	43.58	13.64	2.48	11.16	0	10.8773	5.38533	14.534	8.08889	24.4	19.6889	8.37778	22.9778	15.6667	1	0	0	0	0	0	0	0	0	0	1	0	0	0	1	1	0	0	0	0	0	0	0	0	0	0	0	0	0
WIT	29.4	139.4	-0.759271	33.8797	107.486	3080.5	35.08	7.22	0.6	6.62	0	11.18	5.99333	21.6667	2.91111	22.9556	17.9333	3.97778	25.4444	20.3111	0	1	0	0	0	0	0	0	0	0	1	0	0	0	1	1	0	0	0	0	0	0	0	0	0	0	0	0	0
ORC	22.5	171.5	-0.989016	35.1575	108.105	3115.13	49.2	19.1	1.65	17.45	0	10.0533	5.18333	23.3333	2.83333	22.2778	15.3889	4.44444	23.5	17.9556	1	1	0	0	0	0	0	0	0	0	1	0	0	0	1	1	0	0	0	0	0	0	0	0	0	0	0	0	0
CST	62	268	-0.0348995	31.4284	110.307	2183.74	21.6	9.3	0	9.3	0	12.8	5.6	36	7.66667	25.3333	16.4444	7.55556	27.2222	21.3333	1	0	0	0	0	0	0	0	0	0	1	0	0	0	1	0	0	0	1	0	1	0	0	0	0	0	0	0	0
WLR	26.25	90	6.12574e-17	35.3531	111.619	2744.19	75.225	22.075	1.7	20.375	0	13.23	6.29167	24	3	26.7778	22.5278	4.11111	26.4167	25.2222	1	0	0	0	0	0	0	0	0	0	1	0	0	0	1	1	0	0	0	0	0	0	0	1	0	0	0	0	0
ROR	38	255.2	-0.255446	35.9037	106.669	2641.76	44.2	19.36	2.46	16.9	0	11.0693	5.86133	17.9333	4.31111	25.7333	17.9778	5.48889	26.3333	20.3111	0	1	0	0	0	0	0	0	0	0	1	0	0	0	1	1	0	0	0	0	0	0	0	0	0	0	0	0	0
ACR	18.5	207.5	-0.887011	35.317	111.72	2975.2	60.35	18.8	0.625	18.175	0	12.705	5.845	25.9167	3.47222	29.4722	20.3611	5.88889	30.6944	23.9444	1	1	0	0	0	0	0	0	0	0	1	0	0	0	0	1	0	1	0	0	0	0	0	0	0	0	0	0	0
OBS	17.5	175.25	-0.996566	33.9911	107.181	3126.91	48.725	8.05	0	8.05	0	11.2133	6.20167	14.25	3.22222	27.0833	19.7222	4.36111	26.6944	22.4444	1	1	0	0	0	0	0	0	0	0	1	0	0	0	1	0	0	1	0	0	0	0	0	0	0	0	0	0	0
[truncated: 22 more columns]

## Sheet: Plot ID
Plot ID	Plot Name	Forest and distric	Country
ADP	Arroyo de los pulpos	San Dimas, San Miguel de las Cruces	Mexico
EVA	Ejido Vencedores y anexos	San Dimas, Vencedores	Mexico
TAA	Las Vegas, Ejido Martin Vargas	San Dimas, Tambores de abajo	Mexico
LAS	Los Altares	Santiago Papasquiaro	Mexico
THS	Tahuinitas	Santiago Papasquiaro	Mexico
VAS	Vascogil	Santiago Papasquiaro limites	Mexico
ZAT	Zapiguri	Tepehuanes	Mexico
BOR	BORBOLLONES	PUEBLO NUEVO	Mexico
BRI	BRILLANTE	PUEBLO NUEVO	Mexico
FLO	FLOR	MEZQUITAL	Mexico
COS	COSCOMATES	PUEBLO NUEVO	Mexico
SAL	SALTO	PUEBLO NUEVO	Mexico
BAJ	Bajios	Carichi chih	Mexico
PRE	La Presita	San Juanito Chih.	Mexico
CAP	La Capillita	Creel Chih	Mexico
SRA	San Rafael	Urique Chih	Mexico
ARR	ARROYO	Maguarichi Chih	Mexico
LLN	Los llanitos	Basaseachic Chih	Mexico
LCA	LA CASITA	GUERRERO, Chihuahua	Mexico
MLC	Mesa de los colorados	Yecora Son	Mexico
CDY	COMUNIDAD DE YAHUIRACHI	Tutuaca mpio. De Temosachic Chih.	Mexico
LMP	La milpa	Cusarare.mpio. De Guachochi, Chih.	Mexico
ACO	Arroyo DE LOS CORRALES	. Socorro Rivera Mpio. De Cd. Madera Chih.	Mexico
ELA	El largo	El Largo, Mpio. de Madera Chih.	Mexico
RNE	Rio negro	El Largo,mpio. De Cd. Madera chih.	Mexico
LBR	La borrega	Cd. Madera, Chihuahua	Mexico
PIL	Pilares	Pilares, Balleza, Chih.	Mexico
RAG	Rancho anguilera	RANCHO AGUILERA, BALLEZA, CHIH.	Mexico
LLJ	Laguna la juanota	EJIDO EL CALDILLO, BALLEZA, CHIH.	Mexico
SPC	San Pedro	SAN PEDRO DE CHINATU, GUADALUPE Y CALVO, CHIH.	Mexico
BLO	Bajios la onza	BAJIO LA ONZA, GPE. Y CALVO, CHIH.	Mexico
EPO	El pinto	EL PINITO, GPE. Y CALVO, CHIH.	Mexico
EDT	El durazno	EL DURAZNO, TAMAZULA, DURANGO	Mexico
RCH	Tonachi	TONANCHI, GUACHOCHI, CHIH.	Mexico
EAB	ENTRONQUE A BATOPILAS	ENTRONQUE A BATOPILAS, GUACHOCHI, CHIH.	Mexico
LAG	LAGUNA ABOREACHI	LAGUNA ABOREACHI, GUACHOCHI, CHIH.	Mexico
PRR	PRESA ROCHEACH	PRESA ROCHEACHI, GUACHOCHI, CHIH.	Mexico
RVV	Rio verde	RIO VERDE, BATOPILAS, GUACHOCHI, CHIH.	Mexico
CAB	Camino a Borigame	CAMINO A BABORIGAME, GUACHOCHI, CHIH.	Mexico
DRK	Dark Canyon	Mescalero Apache Reservation	USA
SNO	Snowbear	Mescalero Apache Reservation	USA
RED	Red Hill	Apache-Sitgreaves	USA
MUD	Mud Canyon	Mescalero Apache Reservation	USA
SIX	Sixteen Springs	Lincoln	USA
GRP	Green's Peak Lookout	Apache-Sitgreaves	USA
HIG	Kendrick_High	Kaibab	USA
SCR	Scrapyard	Coronado	USA
EAG	Eagle	Lincoln	USA
BEE	Beetle	Mescalero Apache Reservation	USA
SBI	South_Bigelow	Coronado	USA
MLF	MaryLou	Coconino	USA
BRA	Bradford_Canyon	Lincoln	USA
ATH	Abineau_TH	Coconino	USA
LON	Longs	Lincoln	USA
ONI	Onion	Coronado	USA
MUS	Mustang	Mescalero Apache Reservation	USA
SIG	Signal_Pk_Upper	Gila	USA
SIT	Sitgreaves_Peak	Kaibab	USA
WIT	Withington	Cibola	USA
ORC	Ojo Redondo CG	Cibola	USA
CST	Comfort Springs	Coronado	USA
WLR	Waterline Rd	Coconino	USA
ROR	ROR Santa Fe	Santa Fe	USA
ACR	Aspen Corner	Coconino	USA
OBS	Observatory	Cibola	USA

## Sheet: Variable
Variable	Description
Slope	Slope position (%)
Aspect	Geographical aspect (°)
AspectCos	Geographical aspect (0° to 360°) was transformed into a cosine index – as 0° and 360° have the same zenithal aspect
Lat	Latitude (°)
Long	Longitude (°)
Elevation	Elevation (m)
DBH	Diameter at breast height (cm)
Height	Tree height (m)
HBLC	Height of lowest live branch (m)
Crown_length	Distance from the last green branch to the total height of the tree (m)
WPBR	Frequency of occurrence of white pine blister rust in the neighbourhood
Cone_Length	Cone length (cm)
Cone_Width	Cone width (cm)
Angle_cone	Cone angle (°)
Top_angle_scale	Scale top angle (°)
Top_lenght_scale	Scale top length (mm)
Top_width_scale	Scale top width (mm)
Bot_angle_scale	Scale bottom angle (°)
Bot_length_scale	Scale bottom length (mm)
Bot_width_scale	Scale bottom width (mm)
Reg_strob	Frequency of occurrence of regeneration of P. strobiformis in the neighbourhood
Pres_Ribes	Frequency of occurrence of Ribes spp. in the neighbourhood
Cupressus	Frequency of occurrence of Cupressus spp. in the neighbourhood
Plumholtzii	Frequency of occurrence of Pinus lumholtzii in the neighbourhood
Parizonica	Frequency of occurrence of Pinus arizonica in the neighbourhood
Pcooperi	Frequency of occurrence of Pinus cooperi in the neighbourhood
Pdurangensis	Frequency of occurrence of Pinus durangensis in the neighbourhood
Pengelmannii	Frequency of occurrence of Pinus engelmannii in the neighbourhood
Pleiophylla	Frequency of occurrence of Pinus leiophylla in the neighbourhood
Ppseudostrobus	Frequency of occurrence of Pinus pseudostrobus in the neighbourhood
Pstrobiformis	Frequency of occurrence of Pinus strobiformis in the neighbourhood
Pteocote	Frequency of occurrence of Pinus teocote in the neighbourhood
Quercusfulva	Frequency of occurrence of Quercus fulva in the neighbourhood
Quercussideroxyla	Frequency of occurrence of Quercus sideroxyla in the neighbourhood
Pseudotsugamenziesii	Frequency of occurrence of Pseudotsuga menziesii in the neighbourhood
Pinusponderosa	Frequency of occurrence of Pinus ponderosa in the neighbourhood
Piceapungens	Frequency of occurrence of Picea pungens in the neighbourhood
Populustremuloides	Frequency of occurrence of Populus tremuloides in the neighbourhood
Quercusgambelii	Frequency of occurrence of Quercus gambelii in the neighbourhood
Abiesconcolor	Frequency of occurrence of Abies concolor in the neighbourhood
Arctostaphylospungens	Frequency of occurrence of Arctostaphylos pungens in the neighbourhood
Juniperusdeppeana	Frequency of occurrence of Juniperus deppeana in the neighbourhood
Arbutusxalapensis	Frequency of occurrence of Arbutus xalapensis in the neighbourhood
Castillejaangustifolia	Frequency of occurrence of Castilleja angustifolia in the neighbourhood
Filicopsida	Frequency of occurrence of Filicopsida in the neighbourhood
Quercusberberidifolia	Frequency of occurrence of Quercus berberidifolia in the neighbourhood
Holodiscusdiscolor	Frequency of occurrence of Holodiscus discolor in the neighbourhood
Berberisaquifolium	Frequency of occurrence of Berberis aquifolium in the neighbourhood
Robinianeomexicana	Frequency of occurrence of Robinia neomexicana in the neighbourhood
Weight_seed	Seed weight (g)
MAT	Mean annual temperature (degrees C)
MAP	Mean annual precipitation (mm)
GSP	Growing season precipitation, April to September
MTCM	Mean temperature (degrees C) in the coldest month
MMIN	Mean minimum temperature (degrees C) in the coldest month
MTWM	Mean temperature (degrees C) in the warmest month
MMAX	Mean maximum temperature in the warmest month
SDAY	Julian date of the last freezing date of spring
FDAY	Julian date of the first freezing date of autumn
FFP	Length of the frost-free period (days)
DD5	Degree-days >5 degrees C (based on mean monthly temperature)
GSDD5	Degree-days >5 degrees C accumulating within the frost-free period
D100	Julian date the sum of degree-days >5 degrees C reaches 100
DD0	Degree-days <0 degrees C (based on mean monthly temperature)
MMINDD0	Degree-days <0 degrees C (based on mean minimum monthly temperature)
SMRPB	Summer precipitation balance: (jul+aug+sep)/(apr+may+jun)
SMRSPRPB	((Depreciated) Summer/Spring precipitation balance: (jul+aug)/(apr+may)
SPRP	Spring precipitation: (apr+may)
SMRP	Summer precipitation: (jul+aug)
WINP	Winter precipitation: (nov+dec+jan+feb)
Hybrid degree	Proportion of P. strobiformis to P. flexilis per stand
